# Supplementary material for: Invasive Meningococcal Disease in the Post-COVID World: Patterns of Disease Rebound
Source: Vaccines (Basel). 2025 Feb 8;13(2):165. doi: 10.3390/vaccines13020165 (PMC11861802; doi:10.3390/vaccines13020165)
Supplement: Supplementary file 1 [file vaccines-13-00165-s001.zip]

Archive with 1 entries (1 files):
- vaccines-3255274-supplementary.pdf
